# Supplementary material for: MiR-181a-5p Regulates NIS Expression in Papillary Thyroid Carcinoma
Source: Int J Mol Sci. 2021 Jun 4;22(11):6067. doi: 10.3390/ijms22116067 (PMC8200107; doi:10.3390/ijms22116067)
Supplement: Supplementary file 1 [file ijms-22-06067-s001.zip]

Archive with 1 entries (1 files):
- ijms-1198355-supplementary.xlsx
