# Supplementary material for: MiR-181a-5p Regulates NIS Expression in Papillary Thyroid Carcinoma
Source: Int J Mol Sci. 2021 Jun 4;22(11):6067. doi: 10.3390/ijms22116067 (PMC8200107; doi:10.3390/ijms22116067)
Supplement: Supplementary file 1 [file ijms-22-06067-s001.zip › ijms-1198355-supplementary.xlsx]

## Sheet: Arkusz1
Supplementary Table 1:
Characteristics of oligonucleotides used in the study.
Gene	Forward primer (F)	Reverse primer (R)	Product length [bp]
SLC5A5	GGCTCTGCGGGACTTTG	CGGTCACTTGGTTCAGGAT	93
HPRT	CAGAGGGCTACAATGTGATG	TGGCGTCGTGATTAGTGATG	180
pre-miR-ctrl	CCCGGTACC-	CCCGGTACC-	135
	TCCCTCAGATACCGAGTGCAAGTG	AACTCATAAGGGTAGTTGGG
pre-miR -ctrlsequence	TCCCTCAGATACCGAGTGCAAGTGGGAAGTGATTCAGGTGATCCCCCCGCCGGTATTTCCCTCATGGATATACCGGCGGGGGGATTTGCCCAGAAATCCCAACTACCCTTATGAGTT
hsa-mir-181a-2	CGGAAGCTT-	CCCGATATC-	162
	CACTGCTCACTGGTTCTTG	GTAGTGTCGTCTGTAAGG
sponge	CCCCTCGAG-	CCCCTGCAG-	100
	GCACAAGGAGGTGAGAAG	GTGGGATGGGAAGCAAAC
sponge-ctrl sequence	CACAAGGAGGTGAGAAGctgggcaaatcccccCGCCGGTactgggcaaatcccccCGCCGGTaGTTTGCTTCCCATCCCA
sponge-181a-5p sequence	CACAAGGAGGTGAGAAGactcaccgacagcgtTGAATGTtactcaccgacagcgtTGAATGTtGTTTGCTTCCCATCCCA
SLC5A5_3'UTR_cloning	TCTCTCGAG-	TCTCTGCAG-	130
	GCCAGCAACAACCAGAAATCAG	TGACAGTTCTAGCAGCCAGAAG
SLC5A5_3'UTR_mut	GCCAGCAACAACCAGAAATCAGGAGGGGGGCATGAGATGCATTATTTCTTAGAGCCTTTAGAGGGAACATGGCCCTACTGACACCTTGCGGTCAGACTTCTGGCTGCTAGAACTGTCA
Please, note that primers used for amplification of clonned miRNAs contain restriction sites for HindIII (F) and EcoRV (R), whereas sponge-, and SLC5A5_3'UTR-amplifing primers contain restriction sites for XhoI (F) and PstI (R, given in upper line in each case). Seed-complimentary sequences were underlined.
